# Supplementary material for: Genome-wide survey and expression profiles of the AP2/ERF family in castor bean (Ricinus communis L.)
Source: BMC Genomics. 2013 Nov 13;14(1):785. doi: 10.1186/1471-2164-14-785 (PMC4046667; doi:10.1186/1471-2164-14-785)
Supplement: Supplementary file 1 — Additional file 1: Putative 114 AP2 family genes identified in castor bean. (XLS 54 KB) [file 12864_2013_5510_MOESM1_ESM.xls]

## Sheet: Sheet1
Additional file 1. Putative 114 AP2 family genes identified in castor bean
Location	Gene model	Gene length	CDS length	Protein length	Classification	Anotation
27805:9868:10440:-	27805.m000021	572	573	190	A1	DNA binding protein
28118:33002:33649:-	28118.m000034	647	648	215	A1	DNA binding protein
29092:203182:203742:+	29092.m000462	560	561	186	A1	Dehydration-responsive element-binding protein
29742:230612:231208:+	29742.m001400	596	597	198	A1	Transcriptional factor TINY
30147:405264:406526:+	30147.m014311	1262	675	224	A1	Dehydration-responsive element-binding protein
30190:1981274:1982011:-	30190.m011121	737	738	245	A1	Ethylene-responsive transcription factor
27810:110331:111233:+	27810.m000639	902	903	300	A2	hypothetical protein
29680:531664:532311:+	29680.m001737	647	648	215	A2	Ethylene-responsive transcription factor 1B
29729:146581:147741:-	29729.m002292	1160	1161	386	A2	Dehydration-responsive element-binding protein
29820:166518:167978:-	29820.m001008	1460	1461	486	A2	conserved hypothetical protein
30170:2914878:2915621:+	30170.m014115	743	744	247	A2	hypothetical protein; Alias 30170.t000081
29814:171618:172718:-	29814.m000739	1100	1101	366	A3	hypothetical protein
28353:14668:15330:+	28353.m000054	662	663	220	A4	DNA binding protein
29092:238484:239167:-	29092.m000466	683	684	227	A4	Dehydration-responsive element-binding protein
29794:470344:471853:+	29794.m003381	1509	813	270	A4	Transcriptional factor TINY
29912:1231772:1232798:-	29912.m005463	1026	840	279	A4	Transcriptional factor TINY
30146:844838:845563:-	30146.m003535	725	726	241	A4	Transcriptional factor TINY
30147:413401:414633:+	30147.m014313	1232	711	236	A4	Dehydration-responsive element-binding protein
30174:285430:286260:+	30174.m008790	830	831	276	A4	hypothetical protein
30190:1966294:1966998:+	30190.m011119	704	705	234	A4	Dehydration-responsive element-binding protein
30190:1968902:1969594:-	30190.m011120	692	693	230	A4	DNA binding protein
60638:9646:10413:+	60638.m00016	767	768	255	A4	CBF-like transcription factor
28718:21904:22491:-	28718.m000038	587	390	129	A5	DNA binding protein
29739:517631:518458:-	29739.m003647	827	828	275	A5	Transcriptional factor TINY
29739:995112:995588:+	29739.m003716	476	477	158	A5	conserved hypothetical protein
29739:999399:999800:+	29739.m003717	401	402	133	A5	Transcriptional factor TINY
29908:309126:309818:-	29908.m006165	692	693	230	A5	DNA binding protein
29938:167477:167977:+	29938.m000611	500	501	166	A5	Transcriptional factor TINY
30170:1287698:1288186:+	30170.m013843	488	489	162	A5	conserved hypothetical protein
28206:81886:83217:-	28206.m000104	1331	1125	374	A6	DNA binding protein
29904:360036:361436:+	29904.m002941	1400	1401	466	A6	hypothetical protein
29908:1002287:1003438:+	29908.m006005	1151	1152	383	A6	Transcriptional factor TINY
29983:682545:683825:-	29983.m003227	1280	1281	426	A6	Ethylene-responsive transcription factor
30190:3581829:3582776:-	30190.m010825	947	948	315	A6	Dehydration-responsive element-binding protein
27446:41273:42136:-	27446.m000475	863	864	287	B1	DNA binding protein
27904:103093:104541:+	27904.m000217	1448	726	241	B1	Ethylene-responsive transcription factor
28644:314710:315159:+	28644.m000942	449	450	149	B1	DNA binding protein
29640:4872:6038:+	29640.m000403	1166	687	228	B1	Ethylene-responsive transcription factor
29726:735066:736136:+	29726.m004013	1070	1071	356	B1	DNA binding protein
29792:45244:46560:+	29792.m000600	1316	1317	438	B1	hypothetical protein
29983:271213:273198:+	29983.m003147	1985	636	211	B1	conserved hypothetical protein
30128:2545889:2546725:-	30128.m008571	836	837	278	B1	AP2 domain transcription factor RAP2.3
30131:582993:583805:-	30131.m006951	812	813	270	B1	Ethylene-responsive transcription factor
30190:173930:175037:+	30190.m011321	1107	768	255	B1	Ethylene-responsive transcription factor
30190:190415:190939:-	30190.m011323	524	525	174	B1	DNA binding protein
27524:111731:112807:-	27524.m000298	1076	1077	358	B2	DNA binding protein
27585:2234:5315:+	27585.m000144	3081	1152	383	B2	Ethylene-responsive transcription factor
29726:1166654:1167806:+	29726.m004094	1152	744	247	B2	conserved hypothetical protein
29986:456441:457712:+	29986.m001656	1271	900	299	B2	conserved hypothetical protein
27401:138106:138980:-	27401.m000291	874	729	242	B3	Ethylene-responsive transcription factor
28192:109850:111023:-	28192.m000255	1173	855	284	B3	DNA-binding protein RAV1
28552:6422:7541:-	28552.m000029	1119	936	311	B3	Ethylene-responsive transcription factor
29584:11925:12651:-	29584.m000234	726	678	225	B3	Ethylene-responsive transcription factor 1B
29584:26502:26966:+	29584.m000235	464	465	154	B3	Ethylene-responsive transcription factor
29584:27944:28408:-	29584.m000237	464	342	113	B3	Ethylene-responsive transcription factor
29603:12909:13364:+	29603.m000509	455	456	151	B3	Ethylene-responsive transcription factor
29603:16733:17149:-	29603.m000510	416	417	138	B3	Ethylene-responsive transcription factor
29680:145204:145878:+	29680.m001678	674	675	224	B3	hypothetical protein
29895:145897:146571:-	29895.m000321	674	675	224	B3	Ethylene-responsive transcription factor 1B
29900:135205:136142:+	29900.m001559	937	522	173	B3	Ethylene-responsive transcription factor
29900:141404:142144:-	29900.m001561	740	741	246	B3	Ethylene-responsive transcription factor
30147:1373108:1374186:-	30147.m014329	1078	699	232	B3	DNA binding protein
30147:1392352:1393549:+	30147.m014331	1197	771	256	B3	Ethylene-responsive transcription factor
30174:132987:133652:-	30174.m008755	665	666	221	B3	Transcriptional factor TINY
30174:135751:136428:-	30174.m008756	677	678	225	B3	Ethylene-responsive transcription factor
30174:144844:145458:+	30174.m008757	614	615	204	B3	Ethylene-responsive transcription factor
30174:148192:148449:-	30174.m008758	257	258	85	B3	DNA binding protein
30174:151708:152379:+	30174.m008759	671	672	223	B3	Ethylene-responsive transcription factor
27965:3836:5272:+	27965.m000108	1436	1122	373	B4	DNA binding protein
29801:731440:732873:+	29801.m003186	1433	867	288	B4	hypothetical protein
29863:207917:209769:+	29863.m001066	1852	1347	448	B4	conserved hypothetical protein
30128:2490969:2493355:+	30128.m008556	2386	750	249	B4	DNA binding protein
30131:727609:728247:-	30131.m006971	638	639	212	B4	DNA binding protein
30147:1705199:1706334:-	30147.m014403	1135	693	230	B4	DNA binding protein
28049:42614:43561:+	28049.m000300	947	900	299	B5	Ethylene-responsive transcription factor
28641:11498:13166:-	28641.m000082	1668	780	259	B5	AP2 domain transcription factor RAP2.3
30115:142220:142750:-	30115.m001193	530	531	176	B5	DNA binding protein
30169:1799652:1801493:-	30169.m006542	1841	930	309	B5	Ethylene-responsive transcription factor
30190:3388423:3389364:+	30190.m010791	941	942	313	B5	Dehydration-responsive element-binding protein
28320:393687:394467:-	28320.m001139	780	690	229	B6	DNA binding protein
29588:187516:188284:+	29588.m000873	768	585	194	B6	DNA binding protein
29635:127870:129096:+	29635.m000461	1226	327	108	B6	conserved hypothetical protein
29813:583170:584357:+	29813.m001543	1187	1188	395	B6	conserved hypothetical protein
29841:680938:681629:-	29841.m002846	691	570	189	B6	DNA binding protein
29848:727717:728424:-	29848.m004566	707	312	103	B6	Protein PPLZ02
29848:1058049:1058895:+	29848.m004632	846	579	192	B6	DNA binding protein
30068:694393:695736:-	30068.m002623	1343	1092	363	B6	hypothetical protein
30084:92102:93198:+	30084.m000185	1096	879	292	B6	DNA binding protein
30174:1229948:1230823:+	30174.m008961	875	876	291	B6	hypothetical protein
30174:2659443:2660153:-	30174.m009031	710	711	236	B6	hypothetical protein
27482:61068:65844:-	27482.m000151	4776	1584	527	AP2	Protein BABY BOOM
27810:326042:328756:-	27810.m000669	2714	768	255	AP2	hypothetical protein
28752:168896:172652:+	28752.m000339	3756	1500	499	AP2	Protein AINTEGUMENTA
28976:56546:59712:+	28976.m000163	3166	1833	610	AP2	conserved hypothetical protein
29169:12076:14316:-	29169.m000017	2240	1107	368	AP2	Floral homeotic protein APETALA2
29562:217:1535:+	29562.m000029	1318	909	302	AP2	Protein BABY BOOM
29706:129610:133090:-	29706.m001286	3480	1842	613	AP2	DNA binding protein
29736:220119:221512:-	29736.m002029	1393	906	301	AP2	DNA binding protein
29763:35789:37816:+	29763.m000186	2027	1158	385	AP2	transcription factor
29805:132137:134917:-	29805.m001494	2780	1404	467	AP2	Floral homeotic protein APETALA2
29822:886235:888130:+	29822.m003477	1895	1119	372	AP2	conserved hypothetical protein
29923:360135:362930:-	29923.m000827	2795	1422	473	AP2	DNA binding protein
29929:237500:241412:-	29929.m004537	3912	2190	729	AP2	Protein AINTEGUMENTA
30006:108541:112104:+	30006.m000282	3563	1323	440	AP2	DNA-binding protein
30069:298295:303172:-	30069.m000440	4877	1332	443	AP2	DNA binding protein
30114:43230:46183:-	30114.m000507	2953	984	327	AP2	conserved hypothetical protein
30131:253551:256403:+	30131.m006896	2852	993	330	AP2	conserved hypothetical protein
30170:450871:452623:-	30170.m013668	1752	849	282	AP2	Dehydration-responsive element-binding protein
30170:452766:454471:-	30170.m013669	1705	1173	390	AP2	Dehydration-responsive element-binding protein
29738:458536:459957:+	29738.m001050	1421	1116	371	RAV	DNA-binding protein RAV1
28192:72932:73909:+	28192.m000250	977	978	325	RAV	Ethylene-responsive transcription factor 1A
28008:9584:10633:-	28008.m000029	1049	1050	349	RAV	DNA-binding protein RAV1
29650:207596:208720:-	29650.m000279	1124	1125	374	RAV	DNA binding protein
30217:34465:37502:+	30217.m000254	3037	492	163	Soloist	DNA binding protein
