# Supplementary material for: Genome-wide survey and expression profiles of the AP2/ERF family in castor bean (Ricinus communis L.)
Source: BMC Genomics. 2013 Nov 13;14(1):785. doi: 10.1186/1471-2164-14-785 (PMC4046667; doi:10.1186/1471-2164-14-785)
Supplement: Supplementary file 10 — Additional file 10: Expressional profiles of AP2/ERF genes among different tissues in castor bean and Arabidopsis . (XLSX 38 KB) [file 12864_2013_5510_MOESM10_ESM.xlsx]

## Sheet: Sheet1
Additional file 10.Expressional profiles of AP2/ERF genes among different tissues in castor bean and Arabidopsis.
Castor bean											Arabidopsis
	In this study						Brown et al' data
	gene model	leaf	root	seed1	seed2	endosperm	flower	germinating	family		Homologs	leaf	root	flower	seed development
	29904.m002941	0	0.86	0	0.86	3.93	2.44	0	A6		AT4G13620.1	-	-	-	-
	29908.m006005	27.76	5.36	21.79	1.08	0.62	145.35	368.63	A6		AT1G78080.1	****	****	****	****
	29983.m003227	0.66	0	0.44	0	0	3.56	1.39	A6		AT2G20880.1	**	**	**	***
	27482.m000151	0	1.07	0	1.72	1.45	0	73.43	AP2		AT5G10510.2	*	***	**	****
	27810.m000669	0	0	0	3.66	8.91	0	0	AP2		AT1G51190.1	*	*	*	*
	28752.m000339	93.35	47.42	16.73	4.09	1.86	4.16	28.18	AP2		AT2G28550.3	****	****	**	**
	28976.m000163	0.44	0	0	0	0	1.57	0.75	AP2		AT4G37750.1	**	**	**	****
	29169.m000017	39.13	37.34	35.22	3.44	3.11	12.96	5.54	AP2		AT4G36920.1	***	****	****	****
	29706.m001286	0	0	0.88	0.86	0.83	0	11.8	AP2		AT1G72570.1	*	*	*	**
	29763.m000186	0.44	0.43	0	0.43	0	0	10.03	AP2		AT5G57390.1	**	**	***	****
	29805.m001494	0.66	1.5	2.2	0	1.04	1.29	9.82	AP2		AT2G28550.3	****	****	**	**
	29923.m000827	9.62	21.89	2.42	0.43	0	5.88	7.27	AP2		AT2G28550.3	****	****	**	**
	29929.m004537	0	4.08	0	0	0	0	1.26	AP2		AT5G17430.1	*	**	*	*
	30006.m000282	1.53	1.07	1.54	0.43	0	3.8	6.59	AP2		AT2G41710.1	****	****	****	****
	30069.m000440	0	0	0	39.78	27.75	0	1.25	AP2		AT3G54320.1	**	**	**	****
	30131.m006896	1.09	0	0	0	0	63.83	0	AP2		AT1G79700.2	****	****	****	***
	30170.m013668	0	0	2.2	0.43	0	0	3.57	AP2		AT4G37750.1	**	**	**	****
	30170.m013669	0.87	0	1.76	0	0	0	3.04	AP2		AT4G37750.1	**	**	**	****
	29562.m000029	0	1.5	0	0	0	ND	ND	AP2		AT3G20840.1	*	*	*	*
	27904.m000217	36.95	20.81	28.39	2.37	6.83	13.42	49.88	B1		AT3G15210.1	****	****	****	****
	29640.m000403	33.45	84.11	51.06	2.15	13.05	68.08	38.32	B1		AT1G50640.1	****	****	****	****
	29983.m003147	1.75	10.09	15.63	0	0.83	4.57	28.68	B1		AT5G44210.1	**	**	**	****
	30190.m011321	2.62	4.08	18.05	0	1.04	37.11	56.73	B1		AT5G44210.1	**	**	**	****
	30190.m011323	0.44	4.51	7.04	0.43	0	7.42	3.17	B1		AT1G28360.1	**	**	**	****
	28644.m000942	0	0.64	0	0	0	ND	ND	B1		AT1G12890.1	-	-	-	-
	27524.m000298	11.37	1.29	10.34	0	0.83	24.85	48.75	B2		AT1G68550.1	****	****	****	****
	27585.m000144	54.65	2.79	74.83	1.51	0.62	282.24	410.17	B2		AT1G53910.1	****	****	****	****
	29726.m004094	0	0	2.64	44.08	33.14	0.94	0	B2		AT1G72360.1	**	**	**	****
	29986.m001656	0.44	49.78	1.1	0	1.24	15.71	20.35	B2		AT2G47520.1	**	**	**	***
	27401.m000291	1.09	13.73	0	0	0.62	1.94	12.04	B3		AT5G47230.1	***	****	**	**
	28192.m000255	1.09	10.51	52.16	5.38	2.69	45.67	29.62	B3		AT4G17500.1	****	****	**	****
	29895.m000321	0	0.86	9.46	0	0	0	2.29	B3		AT3G23240.1	**	**	**	**
	30147.m014329	7.65	3	11.23	0	0	8.53	18.27	B3		AT5G07580.1	****	****	****	***
	29584.m000234	0	0	0.88	0	0	0	0	B3		AT3G23240.1	**	**	**	**
	29603.m000509	1.31	1.5	1.76	0	0	0	0	B3		AT3G23230.1	**	*	*	*
	29900.m001559	0	0	4.84	0	0	0	0	B3		AT3G23240.1	**	**	**	**
	29900.m001561	0	1.5	4.62	0	0	0	0	B3		AT4G18450.1	*	*	*	*
	27965.m000108	0.44	0	0	0	0	8.38	13.77	B4		AT5G64750.1	-	-	-	-
	29863.m001066	0	0.86	31.47	0.43	0.83	17.71	4.33	B4		AT2G33710.2	*	**	*	*
	30128.m008556	3.5	5.36	8.14	0.86	0.41	6.99	10.21	B4		AT5G13330.1	**	****	**	****
	30131.m006971	0.44	0.64	0.44	0	0	2.4	10.57	B4		AT5G61890.1	*	*	*	*
	30147.m014403	0	0.43	0	0	0	0	1.64	B4		AT5G61890.1	*	*	*	*
	28049.m000300	0	0.43	0	0	0	4.37	4.04	B5		AT3G61630.1	***	***	***	**
	28641.m000082	1.09	0.43	16.51	0	0	6.24	11.3	B5		AT4G11140.1	*	*	*	***
	30169.m006542	0	10.94	0	0	0	2.85	22.49	B5		AT4G27950.1	-	-	-	-
	30190.m010791	0.44	6.65	0	0	0	2.1	13.73	B5		AT4G23750.1	**	**	**	**
	29848.m004566	0.44	19.31	0	2.8	2.69	1.47	15.58	B6		AT5G25190.1	****	**	**	**
	29848.m004632	1.53	0.64	0.44	0	0	7.84	0	B6		AT5G25390.2	**	**	****	**
	29588.m000873	0	3	0	0	0	0	0	B6		AT5G25190.1	****	**	**	**
	29635.m000461	0	0	0	0	0.41	0	0	B6		AT5G19790.1	*	***	*	*
	30084.m000185	0.44	0	0	0	0	0	0	B6		AT5G19790.1	*	***	*	*
	28008.m000029	24.05	6.66	0	3.23	3.93	1.31	6.84	RAV		AT1G50680.1	*	*	*	*
	29738.m001050	29.73	44.2	234.19	0.65	0.41	58.29	155.97	RAV		AT1G25560.1	****	****	**	**
	28192.m000250	0	0	0	1.29	0	ND	ND	RAV		AT1G50680.1	*	*	*	*
	gene model	leaf	flower	germinating	Endosperm 1	Endosperm 2	family				Homologs	leaf	root	flower	seed development
	29742.m001400	13.16	6.91	0	0	0	A1				AT1G01250.1	*	*	***	****
	29794.m003381	34.1	0	6.63	2.8	5.71	A1				AT5G11590.1	**	*	*	**
	30147.m014311	0	9.6	0	0	0	A1				AT5G52020.1	**	****	*	**
	27810.m000639	4.03	0	0	0	0	A2				AT3G57600.1	**	**	****	**
	29680.m001737	0	0	0	0	1.95	A2				AT5G18450.1	*	*	*	****
	29729.m002292	5.01	10.36	12.61	7.83	6.08	A2				AT2G40340.1	-	-	-	-
	30170.m014115	0	0	3.53	2.41	12.06	A2				AT1G75490.1	*	*	*	****
	29814.m000739	0	0	1.86	0	5.97	A3				AT2G40220.1	*	*	*	***
	28353.m000054	6.85	0	0	0	0	A4				AT2G44940.1	**	****	***	**
	29912.m005463	10.21	11.4	6.13	0.96	2.44	A4				AT5G11590.1	**	*	*	**
	30146.m003535	9.58	0	0	0	0	A4				AT5G11590.1	**	*	*	**
	30147.m014313	0	4.24	11.92	1.34	0	A4				AT4G25470.1	***	***	**	**
	30174.m008790	3.22	0	0	0	0	A4				AT2G44940.1	**	****	***	**
	30190.m011119	0	4.45	0	0	0	A4				AT4G25470.1	***	***	**	**
	30190.m011120	0	11.75	4.7	0	0	A4				AT1G12610.1	***	**	*	*
	28718.m000038	4.52	7.05	6.64	3.46	0	A5				AT2G23340.1	****	****	****	****
	29739.m003647	0	2.06	14.76	0	0	A5				AT5G21960.1	-	-	-	-
	29739.m003716	0	2.71	6.18	0	0	A5				AT1G19210.1	**	***	*	**
	29739.m003717	0	0	4.45	2.34	0	A5				AT5G21960.1	-	-	-	-
	29908.m006165	0	2.01	30.11	1.06	0	A5				AT1G21910.1	****	****	**	**
	30170.m013843	27.54	17.53	14.92	0	0	A5				AT3G50260.1	****	****	**	***
	28206.m000104	163.69	72.23	358.51	58.58	8.25	A6				AT1G78080.1	****	****	****	****
	30190.m010825	14.56	5.17	2.07	0	0	A6				AT1G64380.1	****	**	***	****
	29736.m002029	0	0	0	11	9.93	AP2				AT3G54320.1	**	**	**	****
	29822.m003477	0	0	0	0.62	0	AP2				AT3G54320.1	**	**	**	****
	28552.m000029	1.97	1.87	19.86	1.24	0	B3				AT5G47230.1	***	****	**	**
	30147.m014331	9.47	3.09	5.01	0	0	B3				AT4G17500.1	****	****	**	****
	30174.m008755	1.96	0	6.96	4.58	2.08	B3				AT2G44840.1	***	**	*	*
	30174.m008756	0	0	1.59	4.46	2.14	B3				AT2G44840.1	***	**	*	*
	29801.m003186	0	4.1	10.46	0.46	0	B4				AT4G34410.1	***	***	*	**
	28320.m001139	24.61	0	0	0	0	B6				AT1G15360.1	**	*	***	*
	29841.m002846	0	65.44	0	0	0	B6				AT1G15360.1	*	*	***	*
	30174.m009031	0	1.39	0	0	0	B6				AT5G19790.1	*	***	*	*
	30217.m000254	43.19	11.94	13.58	5.59	0	Soloist				AT4G13040.1	-	-	-	-
	gene model	leaf	root	flower	seed1	seed2	endosperm	germinating	family
	27446.m000475	-	-	-	-	-	-	-	B1		AT1G80580.1	*	*	*	*
	27805.m000021	-	-	-	-	-	-	-	A1		AT1G33760.1	****	*	*	*
	28118.m000034	-	-	-	-	-	-	-	A1		AT1G71450.1	*	*	*	*
	29092.m000462	-	-	-	-	-	-	-	A1		AT2G36450.1	*	*	*	*
	29092.m000466	-	-	-	-	-	-	-	A4		AT4G25470.1	***	***	**	**
	29584.m000235	-	-	-	-	-	-	-	B3		AT3G23230.1	**	*	*	*
	29584.m000237	-	-	-	-	-	-	-	B3		AT3G23230.1	**	*	*	*
	29603.m000510	-	-	-	-	-	-	-	B3		AT3G23230.1	**	*	*	*
	29650.m000279	-	-	-	-	-	-	-	RAV		AT1G50680.1	*	*	*	*
	29680.m001678	-	-	-	-	-	-	-	B3		AT3G23240.1	**	**	**	**
	29726.m004013	-	-	-	-	-	-	-	B1		AT5G18560.1	*	**	*	*
	29792.m000600	-	-	-	-	-	-	-	B1		AT1G24590.1	-	-	-	-
	29813.m001543	-	-	-	-	-	-	-	B6		AT5G19790.1	*	***	*	*
	29820.m001008	-	-	-	-	-	-	-	A2		AT2G40340.1	-	-	-	-
	29938.m000611	-	-	-	-	-	-	-	A5		AT1G71520.1	-	-	-	-
	30068.m002623	-	-	-	-	-	-	-	B6		AT5G19790.1	*	***	*	*
	30114.m000507	-	-	-	-	-	-	-	AP2		AT1G16060.1	***	****	****	****
	30115.m001193	-	-	-	-	-	-	-	B5		AT4G34410.1	***	***	*	**
	30128.m008571	-	-	-	-	-	-	-	B1		AT1G28160.1	*	*	*	**
	30131.m006951	-	-	-	-	-	-	-	B1		AT5G13910.1	**	***	**	**
	30174.m008757	-	-	-	-	-	-	-	B3		AT2G44840.1	***	**	*	*
	30174.m008758	-	-	-	-	-	-	-	B3		AT5G47220.1	****	**	**	**
	30174.m008759	-	-	-	-	-	-	-	B3		AT2G44840.1	***	**	*	*
	30174.m008961	-	-	-	-	-	-	-	B6		AT5G19790.1	*	***	*	*
	30190.m011121	-	-	-	-	-	-	-	A1		AT5G52020.1	**	****	*	**
	60638.m00016	-	-	-	-	-	-	-	A4		AT5G51990.1	*	*	*	**
