# Supplementary material for: Genome-wide survey and expression profiles of the AP2/ERF family in castor bean (Ricinus communis L.)
Source: BMC Genomics. 2013 Nov 13;14(1):785. doi: 10.1186/1471-2164-14-785 (PMC4046667; doi:10.1186/1471-2164-14-785)
Supplement: Supplementary file 11 — Additional file 11: The up-regulated transcription factors identified from seed 1 to seed 2 tissues in castor bean. (XLSX 14 KB) [file 12864_2013_5510_MOESM11_ESM.xlsx]

## Sheet: Sheet1
Additional file 11 the up-regulated transcription factors identified from seed 1 to seed 2 tissues in castor bean
gene model	seed1 TPM	seed2 TPM	log2 Ratio(S2/S1)	P-Value	FDR	TF family	Description
30069.m000440	0.01	39.78	11.9578	1.76162e-55	2.6645e-54	WRI	DNA binding protein, putative
30204.m001803	0.01	14.84	10.5353	3.81384e-21	1.75952e-20	ABI3	Abscisic acid-insensitive protein, putative
29842.m003572	0.01	11.83	10.2082	5.31246e-17	1.97759e-16	G2-like	DNA binding protein, putative
29002.m000146	0.01	10.54	10.0417	3.17152e-15	1.05604e-14	bZIP	conserved hypothetical protein
30170.m013776	0.01	8.6	9.74819	1.46293e-12	4.08777e-12	MIKC	mads box protein, putative
30055.m001548	0.01	6.67	9.38154	6.7481e-10	1.58235e-09	bZIP	conserved hypothetical protein
57991.m000014	0.01	6.24	9.2854	2.63738e-09	5.99203e-09	NF-YB LEC1	ccaat-binding transcription factor subunit A, putative
29586.m000615	0.01	5.59	9.1267	2.03778e-08	4.33707e-08	NF-YC L1L	ccaat-binding transcription factor, putative
30190.m011066	0.01	4.09	8.67596	2.40506e-06	4.35282e-06	GRF	conserved hypothetical protein
30138.m003906	0.01	3.87	8.59619	4.75466e-06	8.43087e-06	bZIP	DNA binding protein, putative
28838.m000246	0.01	3.66	8.5157	9.39974e-06	1.62995e-05	MYB	r2r3-myb transcription factor, putative
28008.m000029	0.01	3.23	8.33539	3.67372e-05	6.07546e-05	RAV	DNA-binding protein RAV1, putative
29848.m004566	0.01	2.8	8.12928	0.000143581	0.000225941	ERF	Protein PPLZ02, putative
30076.m004456	0.01	2.58	8.01123	0.000283852	0.000435556	bHLH	DNA binding protein, putative
29848.m004479	0.01	2.37	7.88874	0.00056116	0.000839213	B3	conserved hypothetical protein
29726.m004094	2.64	44.08	4.06151	8.43766e-46	9.99049e-45	ERF	conserved hypothetical protein
29815.m000502	1.1	10.75	3.28876	1.99819e-10	4.87324e-10	Trihelix	conserved hypothetical protein
29908.m006226	1.32	12.04	3.18923	2.96674e-11	7.65578e-11	ZF-HD	transcription factor, putative
30170.m014046	7.26	46.88	2.69093	6.36236e-34	5.10211e-33	MYB_related	DNA binding protein, putative
30170.m013752	1.32	8.39	2.66813	4.61554e-07	8.79583e-07	LBD	conserved hypothetical protein
30174.m008898	1.54	9.25	2.58652	1.86628e-07	3.65525e-07	LBD	LOB domain-containing protein, putative
30170.m014220	2.64	10.75	2.02573	1.17825e-06	2.18665e-06	C2H2	nucleic acid binding protein
29976.m000497	5.33	25.59	2.26337	3.37598e-06	6.03603e-06	B3	transcription factor, putative
